# Supplementary material for: Differing Definitions of Outpatient Surgery May Influence Study Outcomes Related to ACL Reconstruction
Source: J Clin Med. 2025 Dec 27;15(1):227. doi: 10.3390/jcm15010227 (PMC12787227; doi:10.3390/jcm15010227)
Supplement: Supplementary file 1 [file jcm-15-00227-s001.zip]

Archive with 1 entries (1 files):
- jcm-3948529-supplementary.pdf
